# Supplementary material for: Distal weight bearing in transtibial prosthesis users wearing pin suspension
Source: Front Rehabil Sci. 2023 Dec 21;4:1322202. doi: 10.3389/fresc.2023.1322202 (PMC10773776; doi:10.3389/fresc.2023.1322202)
Supplement: Supplementary file 1 [file Datasheet1.xlsx]

## Sheet: Figure 4
Figure 4
Distance	Low Spring Up Force	Low Spring Down Force	Medium Spring Up Force	Medium Spring Down Force	High Spring Up Force	High Spring Down Force
(mm)	(N)	(N)	(N)	(N)	(N)	(N)
0.25	4.35054	1.41519	10.4481	5.71807	15.6465	10.4817
0.5	12.779	9.49903	22.4275	16.1469	35.4689	28.2699
0.75	22.0414	18.8718	35.3959	29.4646	59.0051	52.2022
1	31.5029	28.4697	50.1191	44.0392	86.1833	80.528
1.25	41.5323	38.092	65.0985	59.5092	115.45	110.929
1.5	50.7313	47.7641	81.2178	75.4037	146.085	142.176
1.75	60.5809	57.433	97.0864	91.2158	176.875	173.389
2	70.5188	67.2821	113.565	107.521	208.818	205.531
2.25	80.1224	76.859	129.594	123.812	240.394	237.355
2.5	90.083	86.5768	145.905	139.959	272.053	269.046
2.75	99.423	95.9648	162.084	156.067	303.964	301.509
3	109.64	105.943	185.001	172.143	335.826	333.486
3.25	118.953	115.294	196.871	185.976	367.861	365.711
3.5	128.293		211.12		400.161

## Sheet: Figure 5A-C
Figure 5A-C
Figure 5A																			Figure 4C
Plunger Length (mm)	Panel Position (mm)	Pin Height Max (mm)	Pin Height Min (mm)	Force Max (compressive) (N)	Force Min (compressive) (N)	Force Max (compressive) (%BW)
0	-2.5	6.27852	5.07631	0	0	0
0	0	6.27565	3.61489	0	0	0
0	2.25	3.21011	2.59596	0	0	0
0	-2.5	3.21206	3.12101	0	0	0
3.5	-2.5	3.22894	3.19104	0	0	0
3.5	0	3.22625	2.90954	0	0	0
3.5	2.25	3.22699	2.6251	0	0	0
3.5	-2.5	3.22772	3.15601	0	0	0
7	-2.5	3.33972	3.29838	-19.7782	-18.36	-0.0203038
7	0	3.33457	3.14685	-24.9754	-18.5368	-0.0256392
7	2.25	3.3326	3.03191	-28.918	-18.6042	-0.0296866
7	-2.5	3.33297	3.30083	-19.694	-18.5915	-0.0202174
10	-2.5	6.38685	5.60203	-43.6629	-16.7434	-0.0448232
10	0	6.37993	4.77578	-72.0033	-16.9808	-0.0739169
10	2.25	6.37703	4.36327	-86.1524	-17.0802	-0.088442
10	-2.5	6.37993	5.67852	-41.0391	-16.9808	-0.0421298
Figure 5B
0	-3	5.50661	5.1694	0	0	0
0	0.25	5.51169	4.43051	0	0	0
0	3.5	5.50852	4.59994	0	0	0
0	-3	5.49501	5.18278	0	0	0
3.5	-3	8.46505	6.81602	0	0	0
3.5	0.25	5.80142	4.04408	0	0	0
3.5	3.5	5.8215	4.40672	0	0	0
3.5	-3	5.82406	4.91277	0	0	0
7	-3	5.54064	5.11999	0	0	0
7	0.25	5.72474	4.67799	0	0	0
7	3.5	5.82406	4.46214	0	0	0
7	-3	5.80014	5.04193	0	0	0
10	-3	6.06105	5.89358	-29.3752	-23.6309	0.0368946
10	0.25	6.0716	5.43127	-45.2324	-23.269	0.0568109
10	3.5	6.08462	5.40697	-46.0661	-22.8227	0.057858
10	-3	6.06964	5.79084	-32.8991	-23.3365	0.0413206
Figure 5C
0	-3	6.27852	5.07631	0	0	0
0	-0.5	6.27565	3.61489	0	0	0
0	2.25	3.21011	2.59596	0	0	0
0	-3	3.21206	3.12101	0	0	0
3.5	-3	3.22894	3.19104	0	0	0
3.5	-0.5	3.22625	2.90954	0	0	0
3.5	2.25	3.22699	2.6251	0	0	0
3.5	-3	3.22772	3.15601	0	0	0
7	-3	3.33972	3.29838	11.8999	-7.94233	0.0110096
7	-0.5	3.33457	3.14685	13.7892	-7.70985	0.0127575
7	2.25	3.3326	3.03191	12.5115	-7.23589	0.0115755
7	-3	3.33297	3.30083	10.4959	-7.34976	0.00971063
10	-3	6.38685	5.60203	100.469	-99.5754	0.0929526
10	-0.5	6.37993	4.77578	100.488	-99.5659	0.0929703
10	2.25	6.37703	4.36327	100.469	-99.518	0.0929526
10	-3	6.37993	5.67852	100.317	-99.384	0.0928117

## Sheet: Figure 6
Figure 6
Participant	Plunger Length (mm)	Panel Position	Pressure (kPa)
#1	7	tightest	5.1
	7	midpoint	6.5
	7	loosest	7.5
	7	tightest	5.1
	10	tightest	11.4
	10	midpoint	18.7
	10	loosest	22.4
	10	tightest	10.7
#2	7	tightest	0
	7	midpoint	0
	7	loosest	0
	7	tightest	0
	10	tightest	10.4
	10	midpoint	16
	10	loosest	16.3
	10	tightest	11.6
#3	7	tightest	3.2
	7	midpoint	3.8
	7	loosest	3.4
	7	tightest	2.9
	10	tightest	27.3559
	10	midpoint	27.3611
	10	loosest	27.3559
	10	tightest	27.3144

## Sheet: Figure 7A-C
Figure 7A-C
Figure 7A
Activity	Percentage of Total Prosthesis Use Time
Bout	0.08
Low Locomotion	0.04
Stand-Shift	0.1
Sit-Shift	0.1
Stand Still	0.11
Sit Still	0.25
Partial Doff	0.06
Non-use	0.26
Figure 7B
Bout	0.14
Low Locomotion	0.06
Stand-Shift	0.16
Sit-Shift	0.09
Stand Still	0.2
Sit Still	0.33
Partial Doff	0
Non-use	0.02
Figure 7C
Bout	0.09
Low Locomotion	0.03
Stand-Shift	0.13
Sit-Shift	0.21
Stand Still	0.16
Sit Still	0.31
Partial Doff	0
Non-use	0.07

## Sheet: Figure 8A-C
Figure 8A-C
Figure 8A
Day	Force Max (compressive) (N)	Force Min (compressive) (N)	SD Force Max (compressive)(N)	SD Force Min (compressive)(N)
1	-31.338	-5.74253	10.5383	2.2074
2	-30.6263	-4.83548	8.84099	2.32216
3	-30.3942	-3.62901	7.91756	2.32372
4	-21.5316	-2.21169	8.03296	1.98029
5	-13.2343	-2.32516	4.5891	0.333239
Figure 8B
1	-9.02503	-5.99915	1.17258	0.798804
2	-12.0143	-6.78413	3.26658	1.01715
3	-11.0257	-6.76466	1.79242	1.00022
4	-10.2935	-5.75188	1.82595	0.880245
5	-8.90783	-4.84226	1.22176	0.834097
6	-8.44529	-4.76204	1.01893	0.693757
7	-8.64738	-4.76735	1.3297	0.856767
8	-8.91774	-4.69968	0.953505	0.807503
9	-9.9752	-4.13537	1.43176	0.980691
10	-9.13617	-4.52774	1.87557	0.816422
Figure 8C
1	-55.6427	-4.49178	12.6251	4.17065
3	-35.8984	-4.62871	15.3823	5.05195
4	-34.2219	-2.47969	14.3622	1.99449
5	-28.5547	-2.60675	10.7668	2.47059
6	-42.4808	-2.36814	9.27219	3.55337
7	-30.5132	-1.79435	14.2834	3.30514
8	-36.4998	-1.40922	11.6777	2.26112

## Sheet: Figure 9A-C
Figure 9A-C
Figure 9A
Low End of Distance Window (mm)	Number of steps
0	1
0.03	22
0.06	75
0.09	105
0.12	101
0.15	120
0.18	139
0.21	175
0.24	229
0.27	226
0.3	239
0.33	313
0.36	312
0.39	358
0.42	395
0.45	378
0.48	455
0.51	494
0.54	512
0.57	486
0.6	488
0.63	488
0.66	511
0.69	404
0.72	414
0.75	439
0.78	395
0.81	350
0.84	267
0.87	243
0.9	175
0.93	184
0.96	154
0.99	140
1.02	110
1.05	99
1.08	71
1.11	65
1.14	49
1.17	37
1.2	21
1.23	8
1.26	8
1.29	4
1.32	1
1.35	2
1.38	3
1.41	0
1.44	4
1.47	3
1.5	0
1.53	1
1.56	1
1.59	1
Figure 9B
0	0
0.005	10
0.01	0
0.015	0
0.02	0
0.025	0
0.03	0
0.035	0
0.04	38
0.045	118
0.05	429
0.055	565
0.06	762
0.065	1306
0.07	1025
0.075	1123
0.08	1392
0.085	1671
0.09	2456
0.095	2774
0.1	3627
0.105	3874
0.11	3644
0.115	3449
0.12	2867
0.125	2307
0.13	2332
0.135	1240
0.14	1036
0.145	837
0.15	771
0.155	794
0.16	609
0.165	570
0.17	368
0.175	337
0.18	314
0.185	270
0.19	270
0.195	262
0.2	156
0.205	143
0.21	135
0.215	118
0.22	120
0.225	100
0.23	90
0.235	74
0.24	59
0.245	70
0.25	61
0.255	82
0.26	57
0.265	51
0.27	36
0.275	37
0.28	34
0.285	40
0.29	43
0.295	32
0.3	26
0.305	32
0.31	21
0.315	34
0.32	31
0.325	20
0.33	18
0.335	15
0.34	15
0.345	22
0.35	11
0.355	25
0.36	16
0.365	12
0.37	19
0.375	16
0.38	18
0.385	13
0.39	11
0.395	8
0.4	15
0.405	12
0.41	9
0.415	9
0.42	12
0.425	6
0.43	3
0.435	7
0.44	7
0.445	13
0.45	7
0.455	7
0.46	7
0.465	4
0.47	8
0.475	5
0.48	3
0.485	3
0.49	2
0.495	4
Figure 9C
0	3
0.05	22
0.1	74
0.15	125
0.2	309
0.25	523
0.3	722
0.35	748
0.4	787
0.45	766
0.5	816
0.55	817
0.6	821
0.65	825
0.7	764
0.75	743
0.8	766
0.85	818
0.9	889
0.95	919
1	930
1.05	805
1.1	650
1.15	569
1.2	512
1.25	466
1.3	436
1.35	372
1.4	367
1.45	314
1.5	267
1.55	233
1.6	184
1.65	174
1.7	140
1.75	97
1.8	75
1.85	49
1.9	40
1.95	31
2	25
2.05	20
